# Supplementary material for: Predictors of outcome among children with biliary atresia: a single centre trial
Source: PeerJ. 2025 Feb 24;13:e19001. doi: 10.7717/peerj.19001 (PMC11867042; doi:10.7717/peerj.19001)
Supplement: Supplemental Information 1 [file peerj-13-19001-s001.txt]

Gender  male=1, female=0

Clearance of jaundice no clear=0, clear=1
